# Supplementary material for: Acute Oral Toxicity and Genotoxicity Test and Evaluation of Cinnamomum camphora Seed Kernel Oil
Source: Foods. 2023 Jan 8;12(2):293. doi: 10.3390/foods12020293 (PMC9857420; doi:10.3390/foods12020293)
Supplement: Supplementary file 1 [file foods-12-00293-s001.zip]

Archive with 1 entries (1 files):
- foods-2119863-supplementary.pdf
